# Supplementary material for: Silicon‐Mediated Mitigation of Salt Stress in Maize Plants
Source: Plant Environ Interact. 2025 Jul 28;6(4):e70073. doi: 10.1002/pei3.70073 (PMC12302281; doi:10.1002/pei3.70073)
Supplement: Supplementary file 1 — Data S1–S3. [file PEI3-6-e70073-s001.zip]

Archive with 3 entries (3 files):
- pei370073-sup-0002-DataS2.xlsx
- pei370073-sup-0003-DataS3.docx
- pei370073-sup-0001-DataS1.xlsx
