# Supplementary material for: Silicon‐Mediated Mitigation of Salt Stress in Maize Plants
Source: Plant Environ Interact. 2025 Jul 28;6(4):e70073. doi: 10.1002/pei3.70073 (PMC12302281; doi:10.1002/pei3.70073)
Supplement: Supplementary file 1 — Data S1–S3. [file PEI3-6-e70073-s001.zip › pei370073-sup-0002-DataS2.xlsx]

## Sheet: Sheet1
		Leaf fresh weight (g)	Root fresh weight (g)	Leaf dry weight (mg)	Root dry weight (mg)	Plant height (cm)	Root length (cm)	leaf length (cm)	Leaf area (cm2)	Net photosynthesis rate (A)	Internal carbon	Stomatal conductance	Transpiration rate	MSI	WUE	Salicyclic acid ng/g	Jasmonic acid ng/g	ABA ng/g	Cis-OPDA ng/g
Iqbal	Control	3.92	1.76	0.31	0.23	77.6	23.875	70.3	0.408	16.21	248	0.433	2.91	76.4612	5.57115	15.8627	0.862115	1.75854	128.488
	Control	4.61	1.8	0.28	0.22	79.55	20.75	71.5275	0.37	15.94	265	0.465	2.82	83.0804	5.67779	17.0767	1.40633	1.09604	108.201
	Control	3.82	1.79	0.3	0.21	82.15	25.125	72.075	0.38	16.82	238	0.465	2.96	86.0485	5.68328	15.1431	0.49235	1.28704	141.451
	1 mM Si	4.2	2.47	0.34	0.28	81.875	26.125	71.4375	0.388095	16.34	246	0.5062	2.79	84.1106	5.84437	38.4087	0.475106	1.22255	134.615
	1 mM Si	4.84	2.24	0.32	0.27	80.975	24.875	71.5487	0.402	17.82	274	0.433	2.91	82.0856	6.12022	32.6694	0.568042	1.0862	109.536
	1 mM Si	4.67	1.94	0.33	0.26	81.875	23.375	70.0375	0.415418	14.74	255	0.457	3.06	94.8639	4.803	26.6303	0.88499	1.36051	116.646
	Foliar Si	4.968	2.35	0.32	0.27	80.825	23.5	71.9125	0.463	17.5	266	0.432	2.91	85.399	6.00992	14.2979	0.999007	1.34854	122.207
	Foliar Si	4.78	2.15	0.35	0.28	76.225	25.25	68.1125	0.429	15.65	272	0.531	2.84	82.1211	5.49669	12.6674	0.899019	1.63382	118.344
	Foliar Si	5.33	2.21	0.34	0.32	70.725	30	67.3625	0.389	16.57	288	0.458	2.87	90.289	5.75909	12.2807	1.93923	1.64139	102.207
	100 mM NaCl	3.68	1.68	0.18	0.16	65.575	22.25	63.2875	0.316	11.73	224	0.277	2.012	63.9075	5.83255	12.0455	1.14797	3.67063	337.182
	100 mM NaCl	3.56	1.49	0.17	0.17	57.625	20	60.8125	0.228	10.18	180	0.293	1.94	72.5131	5.23457	9.27539	1.69874	2.30555	306.777
	100 mM NaCl	4.27	1.51	0.16	0.18	61.4	16.375	62.7	0.263	12.5	244	0.252	2.01	69.8064	6.22081	7.95705	2.00609	3.94654	370.79
	100 mM NacCl+1 mM Si	4.64	1.88	0.22	0.24	78.05	26.375	71.025	0.349	12.82	220	0.406	2.38	85.3371	5.38183	16.348	1.29362	2.43787	170.867
	100 mM NacCl+1 mM Si	4.5	1.99	0.26	0.267	69.675	20.5	66.8375	0.302	14.88	256	0.423	2.32	76.7006	6.41936	12.1703	1.23914	1.72951	209.614
	100 mM NacCl+1 mM Si	4.76	1.72	0.24	0.235	70.9	19.375	67.45	0.361	15.11	210	0.419	2.35	71.3226	6.43637	19.3678	0.865546	1.49999	162.887
	100 mM NaCl+Foliar Si	5.01	2.33	0.24	0.26	72.825	25.125	68.4125	0.422	14.65	220	0.277	2.31	81.02	6.33869	24.1112	0.995843	1.85271	151.649
	100 mM NaCl+Foliar Si	4.91	1.81	0.25	0.22	73.425	19.85	68.7125	0.368635	12.71	222	0.393	2.24	69.8903	5.66576	13.1433	1.36294	2.04795	167.68
	100 mM NaCl+Foliar Si	4.34	1.79	0.24	0.24	77.8	22.5	70.9	0.324	13.28	218	0.348	2.31	75.6389	5.75032	16.1554	1.28431	2.4947	127.68
Jalal	Control	4.23	1.4	0.26	0.21	72.9	18	68.45	0.31	13.28	247	0.425	2.67	88.0169	4.96588	14.1933	1.07111	1.52686	144.161
	Control	4.06	1.93	0.27	0.24	79.35	26.25	71.175	0.389	14.79	249	0.406	2.61	77.4816	5.66451	12.6991	1.47638	1.56708	108.021
	Control	3.84	1.52	0.3	0.17	70.325	20	67.1625	0.356	14.34	245	0.451	2.98	78.0193	4.79961	10.3551	1.76553	1.81326	182.026
	1 mM Si	3.8	1.79	0.3	0.25	77.95	26.375	70.475	0.413	15.95	264	0.46	2.67	85.8032	5.96693	26.1607	0.548137	1.80751	155.988
	1 mM Si	4.81	2.36	0.28	0.26	76.975	20.75	70.4875	0.366	17.15	244	0.448	3.059	85.8276	5.60814	14.905	0.458211	1.57322	101.646
	1 mM Si	3.78	1.89	0.35	0.24	73.875	22.125	67.9375	0.323	14.25	264	0.461	2.51	84.6997	5.65938	20.4595	0.592511	1.55319	151.196
	Foliar Si	4.33	1.88	0.32	0.28	69.925	30.375	67.4625	0.338	15.99	242	0.431	2.68	84.2161	5.96005	27.3807	1.52071	1.30537	156.402
	Foliar Si	4.97	1.86	0.3	0.26	71.725	24.5	67.625	0.374245	16.08	250	0.378	2.61	86.0157	6.14272	36.1707	1.05484	1.72687	163.703
	Foliar Si	4.19	1.97	0.31	0.24	70.025	19.25	67.4625	0.37	14.25	248	0.387	2.64	75.0857	5.38176	28.6353	0.927271	2.40091	181.163
	100 mM NaCl	1.6	1.02	0.14	0.15	37.575	16.375	50.7875	0.19375	8.06	132	0.153	1.77	54.6772	4.54985	22.27	2.58854	3.72927	322.446
	100 mM NaCl	1.56	0.97	0.1	0.125	44.625	14.5	54.3125	0.201	7.51	132	0.217	1.46	52.1246	5.13733	19.1403	1.58271	5.07838	252.974
	100 mM NaCl	1.81	1.24	0.11	0.12	41.4	9.375	52.7	0.17	6.41	184	0.227	1.53	56.2809	4.17697	10.0561	2.45156	5.02268	287.562
	100 mM NacCl+1 mM Si	3.03	1.65	0.16	0.24	60.05	19.125	62.025	0.276	12.08	194	0.361	2.13	68.4327	5.66106	28.1701	0.780819	2.05302	202.924
	100 mM NacCl+1 mM Si	2.46	1.02	0.24	0.19	59.675	16.25	61.8375	0.224	10.27	202	0.286	1.92	59.5723	5.35422	19.9307	1.2995	1.62999	228.871
	100 mM NacCl+1 mM Si	2.93	1.68	0.19	0.19	69.9	18.5	66.95	0.273	11.78	200	0.281	2.2	69.8585	5.35514	27.0181	1.93867	1.27875	219.315
	100 mM NaCl+Foliar Si	2.36	1.71	0.16	0.16	42.825	12.75	53.4125	0.265	10.91	178	0.275	2.082	70.2399	5.24199	30.2921	2.21456	1.16331	233.596
	100 mM NaCl+Foliar Si	2.94	1.65	0.2	0.17	56.425	18.125	60.2125	0.298	12.1	218	0.352	2.018	77.8852	5.99639	17.8611	1.68248	1.87157	208.976
	100 mM NaCl+Foliar Si	2.59	1.45	0.18	0.13	59.8	19.25	61.9	0.279	9.94	182	0.32	2.048	70.8982	4.85718	14.9615	1.82504	1.49304	279.705
