# Supplementary material for: Silicon‐Mediated Mitigation of Salt Stress in Maize Plants
Source: Plant Environ Interact. 2025 Jul 28;6(4):e70073. doi: 10.1002/pei3.70073 (PMC12302281; doi:10.1002/pei3.70073)
Supplement: Supplementary file 1 — Data S1–S3. [file PEI3-6-e70073-s001.zip › pei370073-sup-0001-DataS1.xlsx]

## Sheet: H-ATpase
Well	Fluor	Target	Content	Sample	Cq
A01	SYBR	Act	Unkn	Control	24.6486
A02	SYBR	Act	Unkn	Control	24.833
A03	SYBR	Act	Unkn	Control	24.6268
A04	SYBR	atpase2	Unkn	Control	30.9426
A05	SYBR	atpase2	Unkn	Control	29.1784
A06	SYBR	atpase2	Unkn	Control	28.971
A07	SYBR	Act	Unkn	Control	23.6759
A08	SYBR	Act	Unkn	Control	24.8873
A09	SYBR	Act	Unkn	Control	23.6822
A10	SYBR	atpase2	Unkn	Control	30.6066
A11	SYBR	atpase2	Unkn	Control	28.6018
A12	SYBR	atpase2	Unkn	Control	28.6661
B01	SYBR	Act	Unkn	Control	23.3091
B02	SYBR	Act	Unkn	Control	23.1049
B03	SYBR	Act	Unkn	Control	24.2964
B04	SYBR	atpase2	Unkn	Control	28.6703
B05	SYBR	atpase2	Unkn	Control	27.6365
B06	SYBR	atpase2	Unkn	Control	28.9326
B07	SYBR	Act	Unkn	Si	26.2909
B08	SYBR	Act	Unkn	Si	25.499
B09	SYBR	Act	Unkn	Si	25.9551
B10	SYBR	atpase2	Unkn	Si	28.4216
B11	SYBR	atpase2	Unkn	Si	28.1776
B12	SYBR	atpase2	Unkn	Si	27.8214
C01	SYBR	Act	Unkn	Si	25.7525
C02	SYBR	Act	Unkn	Si	24.7403
C03	SYBR	Act	Unkn	Si	25.9729
C04	SYBR	atpase2	Unkn	Si	28.1443
C05	SYBR	atpase2	Unkn	Si	27.0423
C06	SYBR	atpase2	Unkn	Si	27.6369
C07	SYBR	Act	Unkn	Si	25.2677
C08	SYBR	Act	Unkn	Si	25.2329
C09	SYBR	Act	Unkn	Si	25.9436
C10	SYBR	atpase2	Unkn	Si	27.567
C11	SYBR	atpase2	Unkn	Si	27.9536
C12	SYBR	atpase2	Unkn	Si	28.0772
D01	SYBR	Act	Unkn	Foliar Si	25.0372
D02	SYBR	Act	Unkn	Foliar Si	25.0817
D03	SYBR	Act	Unkn	Foliar Si	24.6694
D04	SYBR	atpase2	Unkn	Foliar Si	27.3971
D05	SYBR	atpase2	Unkn	Foliar Si	26.8002
D06	SYBR	atpase2	Unkn	Foliar Si	26.5785
D07	SYBR	Act	Unkn	Foliar Si	24.5031
D08	SYBR	Act	Unkn	Foliar Si	24.7069
D09	SYBR	Act	Unkn	Foliar Si	24.4466
D10	SYBR	atpase2	Unkn	Foliar Si	26.8108
D11	SYBR	atpase2	Unkn	Foliar Si	26.3011
D12	SYBR	atpase2	Unkn	Foliar Si	26.0718
E01	SYBR	Act	Unkn	Foliar Si	26.4202
E02	SYBR	Act	Unkn	Foliar Si	24.6215
E03	SYBR	Act	Unkn	Foliar Si	25.1214
E04	SYBR	atpase2	Unkn	Foliar Si	27.2951
E05	SYBR	atpase2	Unkn	Foliar Si	27.9147
E06	SYBR	atpase2	Unkn	Foliar Si	26.9313
E07	SYBR	Act	Unkn	NaCl	23.0999
E08	SYBR	Act	Unkn	NaCl	25.7318
E09	SYBR	Act	Unkn	NaCl	25.3604
E10	SYBR	atpase2	Unkn	NaCl	28.6131
E11	SYBR	atpase2	Unkn	NaCl	28.3469
E12	SYBR	atpase2	Unkn	NaCl	29.1695
F01	SYBR	Act	Unkn	NaCl	22.7464
F02	SYBR	Act	Unkn	NaCl	22.4372
F03	SYBR	Act	Unkn	NaCl	22.5715
F04	SYBR	atpase2	Unkn	NaCl	26.457
F05	SYBR	atpase2	Unkn	NaCl	27.4661
F06	SYBR	atpase2	Unkn	NaCl	26.0858
F07	SYBR	Act	Unkn	NaCl	23.6293
F08	SYBR	Act	Unkn	NaCl	23.0251
F09	SYBR	Act	Unkn	NaCl	24.2187
F10	SYBR	atpase2	Unkn	NaCl	27.4416
F11	SYBR	atpase2	Unkn	NaCl	27.0397
F12	SYBR	atpase2	Unkn	NaCl	27.6092
G01	SYBR	Act	Unkn	NaCl+Si	23.1952
G02	SYBR	Act	Unkn	NaCl+Si	23.0865
G03	SYBR	Act	Unkn	NaCl+Si	24.1558
G04	SYBR	atpase2	Unkn	NaCl+Si	26.6293
G05	SYBR	atpase2	Unkn	NaCl+Si	25.9251
G06	SYBR	atpase2	Unkn	NaCl+Si	26.2187
G07	SYBR	Act	Unkn	NaCl+Si	25.2463
G08	SYBR	Act	Unkn	NaCl+Si	25.0259
G09	SYBR	Act	Unkn	NaCl+Si	24.6004
G10	SYBR	atpase2	Unkn	NaCl+Si	27.5281
G11	SYBR	atpase2	Unkn	NaCl+Si	27.8524
G12	SYBR	atpase2	Unkn	NaCl+Si	27.3967
H01	SYBR	Act	Unkn	NaCl+Si	24.1777
H02	SYBR	Act	Unkn	NaCl+Si	24.2067
H03	SYBR	Act	Unkn	NaCl+Si	24.1869
H04	SYBR	atpase2	Unkn	NaCl+Si	26.9988
H05	SYBR	atpase2	Unkn	NaCl+Si	25.7849
H06	SYBR	atpase2	Unkn	NaCl+Si	28.1777
H07	SYBR	Act	Unkn	NaCl+Foliar Si	22.567
H08	SYBR	Act	Unkn	NaCl+Foliar Si	22.9661
H10	SYBR	Act	Unkn	NaCl+Foliar Si	22.6411
H11	SYBR	atpase2	Unkn	NaCl+Foliar Si	25.5246
H12	SYBR	atpase2	Unkn	NaCl+Foliar Si	25.2588
A01	SYBR	atpase2	Unkn	NaCl+Foliar Si	24.6004
A02	SYBR	Act	Unkn	NaCl+Foliar Si	29.8598
A03	SYBR	Act	Unkn	NaCl+Foliar Si	24.4686
A04	SYBR	Act	Unkn	NaCl+Foliar Si	24.6811
A05	SYBR	atpase2	Unkn	NaCl+Foliar Si	29.3483
A06	SYBR	atpase2	Unkn	NaCl+Foliar Si	25.4852
A07	SYBR	atpase2	Unkn	NaCl+Foliar Si	30.9556
A08	SYBR	Act	Unkn	NaCl+Foliar Si	24.0233
A09	SYBR	Act	Unkn	NaCl+Foliar Si	26.8663
A10	SYBR	Act	Unkn	NaCl+Foliar Si	25.9249
A11	SYBR	atpase2	Unkn	NaCl+Foliar Si	30.12
A12	SYBR	atpase2	Unkn	NaCl+Foliar Si	26.9717
B01	SYBR	atpase2	Unkn	NaCl+Foliar Si	26.2858
B02	SYBR	Act	Unkn	Control	22.2062
B03	SYBR	Act	Unkn	Control	22.8949
B04	SYBR	Act	Unkn	Control	22.3183
B05	SYBR	atpase2	Unkn	Control	27.0197
B06	SYBR	atpase2	Unkn	Control	26.4305
B07	SYBR	atpase2	Unkn	Control	26.9233
B08	SYBR	Act	Unkn	Control	27.4731
B09	SYBR	Act	Unkn	Control	27.5418
B10	SYBR	Act	Unkn	Control	27.0895
B11	SYBR	atpase2	Unkn	Control	31.2982
B12	SYBR	atpase2	Unkn	Control	31.9801
C01	SYBR	atpase2	Unkn	Control	31.6931
C02	SYBR	Act	Unkn	Control	27.3408
C03	SYBR	Act	Unkn	Control	27.3924
C04	SYBR	Act	Unkn	Control	27.3329
C05	SYBR	atpase2	Unkn	Control	30.9151
C06	SYBR	atpase2	Unkn	Control	32.1649
C07	SYBR	atpase2	Unkn	Control	32.4505
C08	SYBR	Act	Unkn	Si	25.2817
C09	SYBR	Act	Unkn	Si	24.7793
C10	SYBR	Act	Unkn	Si	24.15
C11	SYBR	atpase2	Unkn	Si	27.1337
C12	SYBR	atpase2	Unkn	Si	27.6916
D01	SYBR	atpase2	Unkn	Si	26.9773
D02	SYBR	Act	Unkn	Si	26.1037
D03	SYBR	Act	Unkn	Si	25.4384
D04	SYBR	Act	Unkn	Si	25.2438
D05	SYBR	atpase2	Unkn	Si	28.9907
D06	SYBR	atpase2	Unkn	Si	27.965
D07	SYBR	atpase2	Unkn	Si	26.3135
D08	SYBR	Act	Unkn	Si	27.1599
D09	SYBR	Act	Unkn	Si	24.7362
D10	SYBR	Act	Unkn	Si	24.7139
D11	SYBR	atpase2	Unkn	Si	28.4622
D12	SYBR	atpase2	Unkn	Si	27.3483
E01	SYBR	atpase2	Unkn	Si	27.7193
E02	SYBR	Act	Unkn	Foliar Si	25.3414
E03	SYBR	Act	Unkn	Foliar Si	25.7632
E04	SYBR	Act	Unkn	Foliar Si	25.1219
E05	SYBR	atpase2	Unkn	Foliar Si	27.7903
E06	SYBR	atpase2	Unkn	Foliar Si	27.5795
E07	SYBR	atpase2	Unkn	Foliar Si	27.4572
E08	SYBR	Act	Unkn	Foliar Si	23.7111
E09	SYBR	Act	Unkn	Foliar Si	22.1686
E10	SYBR	Act	Unkn	Foliar Si	22.5336
E11	SYBR	atpase2	Unkn	Foliar Si	25.3227
E12	SYBR	atpase2	Unkn	Foliar Si	25.5329
F01	SYBR	atpase2	Unkn	Foliar Si	25.1377
F02	SYBR	Act	Unkn	Foliar Si	23.3997
F03	SYBR	Act	Unkn	Foliar Si	23.8473
F04	SYBR	Act	Unkn	Foliar Si	22.1342
F05	SYBR	atpase2	Unkn	Foliar Si	27.3249
F06	SYBR	atpase2	Unkn	Foliar Si	25.723
F07	SYBR	atpase2	Unkn	Foliar Si	24.8415
F08	SYBR	Act	Unkn	NaCl	24.254
F09	SYBR	Act	Unkn	NaCl	24.4158
F10	SYBR	Act	Unkn	NaCl	23.374
F11	SYBR	atpase2	Unkn	NaCl	28.1779
F12	SYBR	atpase2	Unkn	NaCl	29.0499
G01	SYBR	atpase2	Unkn	NaCl	29.3139
G02	SYBR	Act	Unkn	NaCl	23.159
G03	SYBR	Act	Unkn	NaCl	23.5929
G04	SYBR	Act	Unkn	NaCl	23.5583
G05	SYBR	atpase2	Unkn	NaCl	28.4197
G06	SYBR	atpase2	Unkn	NaCl	28.6612
G07	SYBR	atpase2	Unkn	NaCl	26.8344
G08	SYBR	Act	Unkn	NaCl	24.085
G09	SYBR	Act	Unkn	NaCl	23.9019
G10	SYBR	Act	Unkn	NaCl	23.878
G11	SYBR	atpase2	Unkn	NaCl	28.4563
G12	SYBR	atpase2	Unkn	NaCl	27.8396
H01	SYBR	atpase2	Unkn	NaCl	28.9279
H02	SYBR	Act	Unkn	NaCl+Si	22.4789
H03	SYBR	Act	Unkn	NaCl+Si	23.0673
H04	SYBR	Act	Unkn	NaCl+Si	22.5814
H05	SYBR	atpase2	Unkn	NaCl+Si	25.9372
H06	SYBR	atpase2	Unkn	NaCl+Si	25.1738
H07	SYBR	atpase2	Unkn	NaCl+Si	26.9367
H08	SYBR	Act	Unkn	NaCl+Si	24.6805
H10	SYBR	Act	Unkn	NaCl+Si	23.7128
H11	SYBR	Act	Unkn	NaCl+Si	24.1945
H12	SYBR	atpase2	Unkn	NaCl+Si	26.1426
A01	SYBR	atpase2	Unkn	NaCl+Si	28.6574
A02	SYBR	atpase2	Unkn	NaCl+Si	27.0965
A03	SYBR	Act	Unkn	NaCl+Si	23.1835
A04	SYBR	Act	Unkn	NaCl+Si	23.2926
A05	SYBR	Act	Unkn	NaCl+Si	23.325
A06	SYBR	atpase2	Unkn	NaCl+Si	25.8939
A07	SYBR	atpase2	Unkn	NaCl+Si	26.9627
A08	SYBR	atpase2	Unkn	NaCl+Si	26.6114
A09	SYBR	Act	Unkn	NaCl+Foliar Si	22.0762
A10	SYBR	Act	Unkn	NaCl+Foliar Si	21.8328
A11	SYBR	Act	Unkn	NaCl+Foliar Si	22.5916
A12	SYBR	atpase2	Unkn	NaCl+Foliar Si	25.0141
B01	SYBR	atpase2	Unkn	NaCl+Foliar Si	26.2683
B02	SYBR	atpase2	Unkn	NaCl+Foliar Si	25.0759
B03	SYBR	Act	Unkn	NaCl+Foliar Si	25.7037
B04	SYBR	Act	Unkn	NaCl+Foliar Si	24.1597
B05	SYBR	Act	Unkn	NaCl+Foliar Si	24.8963
B06	SYBR	atpase2	Unkn	NaCl+Foliar Si	29.1898
B07	SYBR	atpase2	Unkn	NaCl+Foliar Si	27.1941
B08	SYBR	atpase2	Unkn	NaCl+Foliar Si	27.5196
B09	SYBR	Act	Unkn	NaCl+Foliar Si	25.2294
B10	SYBR	Act	Unkn	NaCl+Foliar Si	24.9335
B11	SYBR	Act	Unkn	NaCl+Foliar Si	24.532
B12	SYBR	atpase2	Unkn	NaCl+Foliar Si	28.2691
C01	SYBR	atpase2	Unkn	NaCl+Foliar Si	28.0308
C02	SYBR	atpase2		NaCl+Foliar Si	27.5406

## Sheet: PIP1
	Well	Fluor	Target	Content	Sample	Cq
	A01	SYBR	Act	Unkn	Control	24.6486
	A02	SYBR	Act	Unkn	Control	24.833
	A03	SYBR	Act	Unkn	Control	24.6268
	A04	SYBR	atpase2	Unkn	Control	30.9426
	A05	SYBR	atpase2	Unkn	Control	29.1784
	A06	SYBR	atpase2	Unkn	Control	28.971
	A07	SYBR	Act	Unkn	Control	23.6759
	A08	SYBR	Act	Unkn	Control	24.8873
	A09	SYBR	Act	Unkn	Control	23.6822
	A10	SYBR	atpase2	Unkn	Control	30.6066
	A11	SYBR	atpase2	Unkn	Control	28.6018
	A12	SYBR	atpase2	Unkn	Control	28.6661
	B01	SYBR	Act	Unkn	Control	23.3091
	B02	SYBR	Act	Unkn	Control	23.1049
	B03	SYBR	Act	Unkn	Control	24.2964
	B04	SYBR	atpase2	Unkn	Control	28.6703
	B05	SYBR	atpase2	Unkn	Control	27.6365
	B06	SYBR	atpase2	Unkn	Control	28.9326
	B07	SYBR	Act	Unkn	Si	26.2909
	B08	SYBR	Act	Unkn	Si	25.499
	B09	SYBR	Act	Unkn	Si	25.9551
	B10	SYBR	atpase2	Unkn	Si	28.4216
	B11	SYBR	atpase2	Unkn	Si	28.1776
	B12	SYBR	atpase2	Unkn	Si	27.8214
	C01	SYBR	Act	Unkn	Si	25.7525
	C02	SYBR	Act	Unkn	Si	24.7403
	C03	SYBR	Act	Unkn	Si	25.9729
	C04	SYBR	atpase2	Unkn	Si	28.1443
	C05	SYBR	atpase2	Unkn	Si	27.0423
	C06	SYBR	atpase2	Unkn	Si	27.6369
	C07	SYBR	Act	Unkn	Si	25.2677
	C08	SYBR	Act	Unkn	Si	25.2329
	C09	SYBR	Act	Unkn	Si	25.9436
	C10	SYBR	atpase2	Unkn	Si	27.567
	C11	SYBR	atpase2	Unkn	Si	27.9536
	C12	SYBR	atpase2	Unkn	Si	28.0772
	D01	SYBR	Act	Unkn	Foliar Si	25.0372
	D02	SYBR	Act	Unkn	Foliar Si	25.0817
	D03	SYBR	Act	Unkn	Foliar Si	24.6694
	D04	SYBR	atpase2	Unkn	Foliar Si	27.3971
	D05	SYBR	atpase2	Unkn	Foliar Si	26.8002
	D06	SYBR	atpase2	Unkn	Foliar Si	26.5785
	D07	SYBR	Act	Unkn	Foliar Si	24.5031
	D08	SYBR	Act	Unkn	Foliar Si	24.7069
	D09	SYBR	Act	Unkn	Foliar Si	24.4466
	D10	SYBR	atpase2	Unkn	Foliar Si	26.8108
	D11	SYBR	atpase2	Unkn	Foliar Si	26.3011
	D12	SYBR	atpase2	Unkn	Foliar Si	26.0718
	E01	SYBR	Act	Unkn	Foliar Si	26.4202
	E02	SYBR	Act	Unkn	Foliar Si	24.6215
	E03	SYBR	Act	Unkn	Foliar Si	25.1214
	E04	SYBR	atpase2	Unkn	Foliar Si	27.2951
	E05	SYBR	atpase2	Unkn	Foliar Si	27.9147
	E06	SYBR	atpase2	Unkn	Foliar Si	26.9313
	E07	SYBR	Act	Unkn	NaCl	23.0999
	E08	SYBR	Act	Unkn	NaCl	25.7318
	E09	SYBR	Act	Unkn	NaCl	25.3604
	E10	SYBR	atpase2	Unkn	NaCl	28.6131
	E11	SYBR	atpase2	Unkn	NaCl	28.3469
	E12	SYBR	atpase2	Unkn	NaCl	29.1695
	F01	SYBR	Act	Unkn	NaCl	22.7464
	F02	SYBR	Act	Unkn	NaCl	22.4372
	F03	SYBR	Act	Unkn	NaCl	22.5715
	F04	SYBR	atpase2	Unkn	NaCl	26.457
	F05	SYBR	atpase2	Unkn	NaCl	27.4661
	F06	SYBR	atpase2	Unkn	NaCl	26.0858
	F07	SYBR	Act	Unkn	NaCl	23.6293
	F08	SYBR	Act	Unkn	NaCl	23.0251
	F09	SYBR	Act	Unkn	NaCl	24.2187
	F10	SYBR	atpase2	Unkn	NaCl	27.4416
	F11	SYBR	atpase2	Unkn	NaCl	27.0397
	F12	SYBR	atpase2	Unkn	NaCl	27.6092
	G01	SYBR	Act	Unkn	NaCl+Si	23.1952
	G02	SYBR	Act	Unkn	NaCl+Si	23.0865
	G03	SYBR	Act	Unkn	NaCl+Si	24.1558
	G04	SYBR	atpase2	Unkn	NaCl+Si	26.6293
	G05	SYBR	atpase2	Unkn	NaCl+Si	25.9251
	G06	SYBR	atpase2	Unkn	NaCl+Si	26.2187
	G07	SYBR	Act	Unkn	NaCl+Si	25.2463
	G08	SYBR	Act	Unkn	NaCl+Si	25.0259
	G09	SYBR	Act	Unkn	NaCl+Si	24.6004
	G10	SYBR	atpase2	Unkn	NaCl+Si	27.5281
	G11	SYBR	atpase2	Unkn	NaCl+Si	27.8524
	G12	SYBR	atpase2	Unkn	NaCl+Si	27.3967
	H01	SYBR	Act	Unkn	NaCl+Si	24.1777
	H02	SYBR	Act	Unkn	NaCl+Si	24.2067
	H03	SYBR	Act	Unkn	NaCl+Si	24.1869
	H04	SYBR	atpase2	Unkn	NaCl+Si	26.9988
	H05	SYBR	atpase2	Unkn	NaCl+Si	25.7849
	H06	SYBR	atpase2	Unkn	NaCl+Si	28.1777
	H07	SYBR	Act	Unkn	NaCl+Foliar Si	22.567
	H08	SYBR	Act	Unkn	NaCl+Foliar Si	22.9661
	H10	SYBR	Act	Unkn	NaCl+Foliar Si	22.6411
	H11	SYBR	atpase2	Unkn	NaCl+Foliar Si	25.5246
	H12	SYBR	atpase2	Unkn	NaCl+Foliar Si	25.2588
	A01	SYBR	atpase2	Unkn	NaCl+Foliar Si	24.6004
	A02	SYBR	Act	Unkn	NaCl+Foliar Si	29.8598
	A03	SYBR	Act	Unkn	NaCl+Foliar Si	24.4686
	A04	SYBR	Act	Unkn	NaCl+Foliar Si	24.6811
	A05	SYBR	atpase2	Unkn	NaCl+Foliar Si	29.3483
	A06	SYBR	atpase2	Unkn	NaCl+Foliar Si	25.4852
	A07	SYBR	atpase2	Unkn	NaCl+Foliar Si	30.9556
	A08	SYBR	Act	Unkn	NaCl+Foliar Si	24.0233
	A09	SYBR	Act	Unkn	NaCl+Foliar Si	26.8663
	A10	SYBR	Act	Unkn	NaCl+Foliar Si	25.9249
	A11	SYBR	atpase2	Unkn	NaCl+Foliar Si	30.12
	A12	SYBR	atpase2	Unkn	NaCl+Foliar Si	26.9717
	B01	SYBR	atpase2	Unkn	NaCl+Foliar Si	26.2858
	B02	SYBR	Act	Unkn	Control	22.2062
	B03	SYBR	Act	Unkn	Control	22.8949
	B04	SYBR	Act	Unkn	Control	22.3183
	B05	SYBR	atpase2	Unkn	Control	27.0197
	B06	SYBR	atpase2	Unkn	Control	26.4305
	B07	SYBR	atpase2	Unkn	Control	26.9233
	B08	SYBR	Act	Unkn	Control	27.4731
	B09	SYBR	Act	Unkn	Control	27.5418
	B10	SYBR	Act	Unkn	Control	27.0895
	B11	SYBR	atpase2	Unkn	Control	31.2982
	B12	SYBR	atpase2	Unkn	Control	31.9801
	C01	SYBR	atpase2	Unkn	Control	31.6931
	C02	SYBR	Act	Unkn	Control	27.3408
	C03	SYBR	Act	Unkn	Control	27.3924
	C04	SYBR	Act	Unkn	Control	27.3329
	C05	SYBR	atpase2	Unkn	Control	30.9151
	C06	SYBR	atpase2	Unkn	Control	32.1649
	C07	SYBR	atpase2	Unkn	Control	32.4505
	C08	SYBR	Act	Unkn	Si	25.2817
	C09	SYBR	Act	Unkn	Si	24.7793
	C10	SYBR	Act	Unkn	Si	24.15
	C11	SYBR	atpase2	Unkn	Si	27.1337
	C12	SYBR	atpase2	Unkn	Si	27.6916
	D01	SYBR	atpase2	Unkn	Si	26.9773
	D02	SYBR	Act	Unkn	Si	26.1037
	D03	SYBR	Act	Unkn	Si	25.4384
	D04	SYBR	Act	Unkn	Si	25.2438
	D05	SYBR	atpase2	Unkn	Si	28.9907
	D06	SYBR	atpase2	Unkn	Si	27.965
	D07	SYBR	atpase2	Unkn	Si	26.3135
	D08	SYBR	Act	Unkn	Si	27.1599
	D09	SYBR	Act	Unkn	Si	24.7362
	D10	SYBR	Act	Unkn	Si	24.7139
	D11	SYBR	atpase2	Unkn	Si	28.4622
	D12	SYBR	atpase2	Unkn	Si	27.3483
	E01	SYBR	atpase2	Unkn	Si	27.7193
	E02	SYBR	Act	Unkn	Foliar Si	25.3414
	E03	SYBR	Act	Unkn	Foliar Si	25.7632
	E04	SYBR	Act	Unkn	Foliar Si	25.1219
	E05	SYBR	atpase2	Unkn	Foliar Si	27.7903
	E06	SYBR	atpase2	Unkn	Foliar Si	27.5795
	E07	SYBR	atpase2	Unkn	Foliar Si	27.4572
	E08	SYBR	Act	Unkn	Foliar Si	23.7111
	E09	SYBR	Act	Unkn	Foliar Si	22.1686
	E10	SYBR	Act	Unkn	Foliar Si	22.5336
	E11	SYBR	atpase2	Unkn	Foliar Si	25.3227
	E12	SYBR	atpase2	Unkn	Foliar Si	25.5329
	F01	SYBR	atpase2	Unkn	Foliar Si	25.1377
	F02	SYBR	Act	Unkn	Foliar Si	23.3997
	F03	SYBR	Act	Unkn	Foliar Si	23.8473
	F04	SYBR	Act	Unkn	Foliar Si	22.1342
	F05	SYBR	atpase2	Unkn	Foliar Si	27.3249
	F06	SYBR	atpase2	Unkn	Foliar Si	25.723
	F07	SYBR	atpase2	Unkn	Foliar Si	24.8415
	F08	SYBR	Act	Unkn	NaCl	24.254
	F09	SYBR	Act	Unkn	NaCl	24.4158
	F10	SYBR	Act	Unkn	NaCl	23.374
	F11	SYBR	atpase2	Unkn	NaCl	28.1779
	F12	SYBR	atpase2	Unkn	NaCl	29.0499
	G01	SYBR	atpase2	Unkn	NaCl	29.3139
	G02	SYBR	Act	Unkn	NaCl	23.159
	G03	SYBR	Act	Unkn	NaCl	23.5929
	G04	SYBR	Act	Unkn	NaCl	23.5583
	G05	SYBR	atpase2	Unkn	NaCl	28.4197
	G06	SYBR	atpase2	Unkn	NaCl	28.6612
	G07	SYBR	atpase2	Unkn	NaCl	26.8344
	G08	SYBR	Act	Unkn	NaCl	24.085
	G09	SYBR	Act	Unkn	NaCl	23.9019
	G10	SYBR	Act	Unkn	NaCl	23.878
	G11	SYBR	atpase2	Unkn	NaCl	28.4563
	G12	SYBR	atpase2	Unkn	NaCl	27.8396
	H01	SYBR	atpase2	Unkn	NaCl	28.9279
	H02	SYBR	Act	Unkn	NaCl+Si	22.4789
	H03	SYBR	Act	Unkn	NaCl+Si	23.0673
	H04	SYBR	Act	Unkn	NaCl+Si	22.5814
	H05	SYBR	atpase2	Unkn	NaCl+Si	25.9372
	H06	SYBR	atpase2	Unkn	NaCl+Si	25.1738
	H07	SYBR	atpase2	Unkn	NaCl+Si	26.9367
	H08	SYBR	Act	Unkn	NaCl+Si	24.6805
	H10	SYBR	Act	Unkn	NaCl+Si	23.7128
	H11	SYBR	Act	Unkn	NaCl+Si	24.1945
	H12	SYBR	atpase2	Unkn	NaCl+Si	26.1426
	A01	SYBR	atpase2	Unkn	NaCl+Si	28.6574
	A02	SYBR	atpase2	Unkn	NaCl+Si	27.0965
	A03	SYBR	Act	Unkn	NaCl+Si	23.1835
	A04	SYBR	Act	Unkn	NaCl+Si	23.2926
	A05	SYBR	Act	Unkn	NaCl+Si	23.325
	A06	SYBR	atpase2	Unkn	NaCl+Si	25.8939
	A07	SYBR	atpase2	Unkn	NaCl+Si	26.9627
	A08	SYBR	atpase2	Unkn	NaCl+Si	26.6114
	A09	SYBR	Act	Unkn	NaCl+Foliar Si	22.0762
	A10	SYBR	Act	Unkn	NaCl+Foliar Si	21.8328
	A11	SYBR	Act	Unkn	NaCl+Foliar Si	22.5916
	A12	SYBR	atpase2	Unkn	NaCl+Foliar Si	25.0141
	B01	SYBR	atpase2	Unkn	NaCl+Foliar Si	26.2683
	B02	SYBR	atpase2	Unkn	NaCl+Foliar Si	25.0759
	B03	SYBR	Act	Unkn	NaCl+Foliar Si	25.7037
	B04	SYBR	Act	Unkn	NaCl+Foliar Si	24.1597
	B05	SYBR	Act	Unkn	NaCl+Foliar Si	24.8963
	B06	SYBR	atpase2	Unkn	NaCl+Foliar Si	29.1898
	B07	SYBR	atpase2	Unkn	NaCl+Foliar Si	27.1941
	B08	SYBR	atpase2	Unkn	NaCl+Foliar Si	27.5196
	B09	SYBR	Act	Unkn	NaCl+Foliar Si	25.2294
	B10	SYBR	Act	Unkn	NaCl+Foliar Si	24.9335
	B11	SYBR	Act	Unkn	NaCl+Foliar Si	24.532
	B12	SYBR	atpase2	Unkn	NaCl+Foliar Si	28.2691
	C01	SYBR	atpase2	Unkn	NaCl+Foliar Si	28.0308
	C02	SYBR	atpase2		NaCl+Foliar Si	27.5406

## Sheet: VP-14
	Well	Fluor	Target	Content	Sample	Cq
	A01	SYBR	Act	Unkn	Control
	A02	SYBR	Act	Unkn	Control	28.4327
	A03	SYBR	Act	Unkn	Control	25.0468
	A04	SYBR	atpase2	Unkn	Control
	A05	SYBR	atpase2	Unkn	Control	31.7536
	A06	SYBR	atpase2	Unkn	Control	31.192
	A07	SYBR	Act	Unkn	Control
	A08	SYBR	Act	Unkn	Control	28.045
	A09	SYBR	Act	Unkn	Control	27.3068
	A10	SYBR	atpase2	Unkn	Control	31.9568
	A11	SYBR	atpase2	Unkn	Control	31.5534
	A12	SYBR	atpase2	Unkn	Control	32.2362
	B01	SYBR	Act	Unkn	Control	33.2036
	B02	SYBR	Act	Unkn	Control	27.1799
	B03	SYBR	Act	Unkn	Control	25.7648
	B04	SYBR	atpase2	Unkn	Control	34.0652
	B05	SYBR	atpase2	Unkn	Control	32.0716
	B06	SYBR	atpase2	Unkn	Control	33.5943
	B07	SYBR	Act	Unkn	Si	31.8639
	B08	SYBR	Act	Unkn	Si	29.89
	B09	SYBR	Act	Unkn	Si	24.2882
	B10	SYBR	atpase2	Unkn	Si
	B11	SYBR	atpase2	Unkn	Si	32.5308
	B12	SYBR	atpase2	Unkn	Si	32.5045
	C01	SYBR	Act	Unkn	Si
	C02	SYBR	Act	Unkn	Si	25.9515
	C03	SYBR	Act	Unkn	Si	26.2846
	C04	SYBR	atpase2	Unkn	Si	30.264
	C05	SYBR	atpase2	Unkn	Si
	C06	SYBR	atpase2	Unkn	Si	30.0421
	C07	SYBR	Act	Unkn	Si	24.5714
	C08	SYBR	Act	Unkn	Si	24.3744
	C09	SYBR	Act	Unkn	Si	23.239
	C10	SYBR	atpase2	Unkn	Si	27.6855
	C11	SYBR	atpase2	Unkn	Si	28.7967
	C12	SYBR	atpase2	Unkn	Si	28.0668
	D01	SYBR	Act	Unkn	Foliar Si	30.8776
	D02	SYBR	Act	Unkn	Foliar Si	25.7113
	D03	SYBR	Act	Unkn	Foliar Si	26.109
	D04	SYBR	atpase2	Unkn	Foliar Si	33.1792
	D05	SYBR	atpase2	Unkn	Foliar Si	30.1194
	D06	SYBR	atpase2	Unkn	Foliar Si	32.1167
	D07	SYBR	Act	Unkn	Foliar Si	29.2413
	D08	SYBR	Act	Unkn	Foliar Si	25.0448
	D09	SYBR	Act	Unkn	Foliar Si	27.143
	D10	SYBR	atpase2	Unkn	Foliar Si
	D11	SYBR	atpase2	Unkn	Foliar Si	31.1697
	D12	SYBR	atpase2	Unkn	Foliar Si	30.4012
	E01	SYBR	Act	Unkn	Foliar Si	26.4202
	E02	SYBR	Act	Unkn	Foliar Si	27.6215
	E03	SYBR	Act	Unkn	Foliar Si	25.1214
	E04	SYBR	atpase2	Unkn	Foliar Si
	E05	SYBR	atpase2	Unkn	Foliar Si	31.6102
	E06	SYBR	atpase2	Unkn	Foliar Si	31.9834
	E07	SYBR	Act	Unkn	NaCl	25.0999
	E08	SYBR	Act	Unkn	NaCl	25.7318
	E09	SYBR	Act	Unkn	NaCl	25.3604
	E10	SYBR	atpase2	Unkn	NaCl	27.5743
	E11	SYBR	atpase2	Unkn	NaCl	27.4169
	E12	SYBR	atpase2	Unkn	NaCl	27.9816
	F01	SYBR	Act	Unkn	NaCl	22.3746
	F02	SYBR	Act	Unkn	NaCl	22.4372
	F03	SYBR	Act	Unkn	NaCl	22.1357
	F04	SYBR	atpase2	Unkn	NaCl	25.4531
	F05	SYBR	atpase2	Unkn	NaCl	24.8701
	F06	SYBR	atpase2	Unkn	NaCl	23.8231
	F07	SYBR	Act	Unkn	NaCl
	F08	SYBR	Act	Unkn	NaCl	26.0251
	F09	SYBR	Act	Unkn	NaCl	26.2187
	F10	SYBR	atpase2	Unkn	NaCl	28.7316
	F11	SYBR	atpase2	Unkn	NaCl	28.5817
	F12	SYBR	atpase2	Unkn	NaCl	28.728
	G01	SYBR	Act	Unkn	NaCl+Si	23.3593
	G02	SYBR	Act	Unkn	NaCl+Si	24.1952
	G03	SYBR	Act	Unkn	NaCl+Si	23.8646
	G04	SYBR	atpase2	Unkn	NaCl+Si	27.1358
	G05	SYBR	atpase2	Unkn	NaCl+Si	27.3425
	G06	SYBR	atpase2	Unkn	NaCl+Si	26.2391
	G07	SYBR	Act	Unkn	NaCl+Si	26.6291
	G08	SYBR	Act	Unkn	NaCl+Si	25.5246
	G09	SYBR	Act	Unkn	NaCl+Si	25.5259
	G10	SYBR	atpase2	Unkn	NaCl+Si	29.065
	G11	SYBR	atpase2	Unkn	NaCl+Si	29.4604
	G12	SYBR	atpase2	Unkn	NaCl+Si	28.2627
	H01	SYBR	Act	Unkn	NaCl+Si	23.9988
	H02	SYBR	Act	Unkn	NaCl+Si	25.7849
	H03	SYBR	Act	Unkn	NaCl+Si	24.1777
	H04	SYBR	atpase2	Unkn	NaCl+Si	27.9086
	H05	SYBR	atpase2	Unkn	NaCl+Si	27.4295
	H06	SYBR	atpase2	Unkn	NaCl+Si	28.1691
	H07	SYBR	Act	Unkn	NaCl+Foliar Si	22.57
	H08	SYBR	Act	Unkn	NaCl+Foliar Si	21.27
	H10	SYBR	Act	Unkn	NaCl+Foliar Si	21.64
	H11	SYBR	atpase2	Unkn	NaCl+Foliar Si	25.4045
	H12	SYBR	atpase2	Unkn	NaCl+Foliar Si	24.0764
	A01	SYBR	atpase2	Unkn	NaCl+Foliar Si	25.4042
	A02	SYBR	Act	Unkn	NaCl+Foliar Si	32.2281
	A03	SYBR	Act	Unkn	NaCl+Foliar Si	30.2371
	A04	SYBR	Act	Unkn	NaCl+Foliar Si	28.383
	A05	SYBR	atpase2	Unkn	NaCl+Foliar Si	33.2475
	A06	SYBR	atpase2	Unkn	NaCl+Foliar Si	33.2281
	A07	SYBR	atpase2	Unkn	NaCl+Foliar Si	33.2371
	A08	SYBR	Act	Unkn	NaCl+Foliar Si	27.0964
	A09	SYBR	Act	Unkn	NaCl+Foliar Si	27.1198
	A10	SYBR	Act	Unkn	NaCl+Foliar Si	27.1081
	A11	SYBR	atpase2	Unkn	NaCl+Foliar Si	30.4213
	A12	SYBR	atpase2	Unkn	NaCl+Foliar Si	30.9714
	B01	SYBR	atpase2	Unkn	NaCl+Foliar Si	29.408
	B02	SYBR	Act	Unkn	Control	27.3707
	B03	SYBR	Act	Unkn	Control	27.3009
	B04	SYBR	Act	Unkn	Control	27.4405
	B05	SYBR	atpase2	Unkn	Control	34.5841
	B06	SYBR	atpase2	Unkn	Control	31.2329
	B07	SYBR	atpase2	Unkn	Control	31.1548
	B08	SYBR	Act	Unkn	Control
	B09	SYBR	Act	Unkn	Control	32.444
	B10	SYBR	Act	Unkn	Control	28.7669
	B11	SYBR	atpase2	Unkn	Control	38.7644
	B12	SYBR	atpase2	Unkn	Control	34.8274
	C01	SYBR	atpase2	Unkn	Control	33.5311
	C02	SYBR	Act	Unkn	Control	32.9598
	C03	SYBR	Act	Unkn	Control	28.706
	C04	SYBR	Act	Unkn	Control	36.226
	C05	SYBR	atpase2	Unkn	Control	38.4118
	C06	SYBR	atpase2	Unkn	Control	37.4404
	C07	SYBR	atpase2	Unkn	Control
	C08	SYBR	Act	Unkn	Si
	C09	SYBR	Act	Unkn	Si	30.3509
	C10	SYBR	Act	Unkn	Si	30.4097
	C11	SYBR	atpase2	Unkn	Si	35.202
	C12	SYBR	atpase2	Unkn	Si	35.3548
	D01	SYBR	atpase2	Unkn	Si
	D02	SYBR	Act	Unkn	Si
	D03	SYBR	Act	Unkn	Si	30.4555
	D04	SYBR	Act	Unkn	Si	28.1042
	D05	SYBR	atpase2	Unkn	Si	34.0502
	D06	SYBR	atpase2	Unkn	Si	34.3479
	D07	SYBR	atpase2	Unkn	Si
	D08	SYBR	Act	Unkn	Si	32.0837
	D09	SYBR	Act	Unkn	Si	27.7028
	D10	SYBR	Act	Unkn	Si	26.4094
	D11	SYBR	atpase2	Unkn	Si	34.3098
	D12	SYBR	atpase2	Unkn	Si	32.158
	E01	SYBR	atpase2	Unkn	Si
	E02	SYBR	Act	Unkn	Foliar Si	25.4327
	E03	SYBR	Act	Unkn	Foliar Si	25.1894
	E04	SYBR	Act	Unkn	Foliar Si	26.0566
	E05	SYBR	atpase2	Unkn	Foliar Si	30.0188
	E06	SYBR	atpase2	Unkn	Foliar Si	30.2004
	E07	SYBR	atpase2	Unkn	Foliar Si	29.2026
	E08	SYBR	Act	Unkn	Foliar Si	24.8539
	E09	SYBR	Act	Unkn	Foliar Si	24.225
	E10	SYBR	Act	Unkn	Foliar Si	24.5866
	E11	SYBR	atpase2	Unkn	Foliar Si	30.2602
	E12	SYBR	atpase2	Unkn	Foliar Si	30.2018
	F01	SYBR	atpase2	Unkn	Foliar Si	29.9089
	F02	SYBR	Act	Unkn	Foliar Si	23.0744
	F03	SYBR	Act	Unkn	Foliar Si	23.6888
	F04	SYBR	Act	Unkn	Foliar Si	23.4859
	F05	SYBR	atpase2	Unkn	Foliar Si	28.672
	F06	SYBR	atpase2	Unkn	Foliar Si	28.776
	F07	SYBR	atpase2	Unkn	Foliar Si	28.6526
	F08	SYBR	Act	Unkn	NaCl	23.646
	F09	SYBR	Act	Unkn	NaCl	24.0178
	F10	SYBR	Act	Unkn	NaCl	24.5147
	F11	SYBR	atpase2	Unkn	NaCl	27.817
	F12	SYBR	atpase2	Unkn	NaCl	26.0575
	G01	SYBR	atpase2	Unkn	NaCl	26.5882
	G02	SYBR	Act	Unkn	NaCl	27.1784
	G03	SYBR	Act	Unkn	NaCl	27.9551
	G04	SYBR	Act	Unkn	NaCl	27.076
	G05	SYBR	atpase2	Unkn	NaCl	30.8464
	G06	SYBR	atpase2	Unkn	NaCl	29.3432
	G07	SYBR	atpase2	Unkn	NaCl
	G08	SYBR	Act	Unkn	NaCl	26.7853
	G09	SYBR	Act	Unkn	NaCl	28.5286
	G10	SYBR	Act	Unkn	NaCl	28.1661
	G11	SYBR	atpase2	Unkn	NaCl	30.6663
	G12	SYBR	atpase2	Unkn	NaCl	30.2651
	H01	SYBR	atpase2	Unkn	NaCl	30.4193
	H02	SYBR	Act	Unkn	NaCl+Si	23.1715
	H03	SYBR	Act	Unkn	NaCl+Si	23.4133
	H04	SYBR	Act	Unkn	NaCl+Si	23.4199
	H05	SYBR	atpase2	Unkn	NaCl+Si	27.4252
	H06	SYBR	atpase2	Unkn	NaCl+Si	27.1022
	H07	SYBR	atpase2	Unkn	NaCl+Si	28.1346
	H08	SYBR	Act	Unkn	NaCl+Si	25.8807
	H10	SYBR	Act	Unkn	NaCl+Si	25.548
	H11	SYBR	Act	Unkn	NaCl+Si	25.7775
	H12	SYBR	atpase2	Unkn	NaCl+Si	29.5545
	A01	SYBR	atpase2	Unkn	NaCl+Si	29.8278
	A02	SYBR	atpase2	Unkn	NaCl+Si	29.444
	A03	SYBR	Act	Unkn	NaCl+Si	22.0207
	A04	SYBR	Act	Unkn	NaCl+Si	23.8798
	A05	SYBR	Act	Unkn	NaCl+Si	22.7397
	A06	SYBR	atpase2	Unkn	NaCl+Si	27.0476
	A07	SYBR	atpase2	Unkn	NaCl+Si	27.3292
	A08	SYBR	atpase2	Unkn	NaCl+Si	27.0403
	A09	SYBR	Act	Unkn	NaCl+Foliar Si	22.6814
	A10	SYBR	Act	Unkn	NaCl+Foliar Si	22.807
	A11	SYBR	Act	Unkn	NaCl+Foliar Si	22.358
	A12	SYBR	atpase2	Unkn	NaCl+Foliar Si	26.9029
	B01	SYBR	atpase2	Unkn	NaCl+Foliar Si	26.5988
	B02	SYBR	atpase2	Unkn	NaCl+Foliar Si	26.3289
	B03	SYBR	Act	Unkn	NaCl+Foliar Si	23.1521
	B04	SYBR	Act	Unkn	NaCl+Foliar Si	23.0595
	B05	SYBR	Act	Unkn	NaCl+Foliar Si	23.6601
	B06	SYBR	atpase2	Unkn	NaCl+Foliar Si	27.686
	B07	SYBR	atpase2	Unkn	NaCl+Foliar Si	27.1465
	B08	SYBR	atpase2	Unkn	NaCl+Foliar Si	26.9587
	B09	SYBR	Act	Unkn	NaCl+Foliar Si	24.686
	B10	SYBR	Act	Unkn	NaCl+Foliar Si	24.1465
	B11	SYBR	Act	Unkn	NaCl+Foliar Si	24.9587
	B12	SYBR	atpase2	Unkn	NaCl+Foliar Si	29.03
	C01	SYBR	atpase2	Unkn	NaCl+Foliar Si	28.39
	C02	SYBR	atpase2		NaCl+Foliar Si	28.64

## Sheet: VPP
	Well	Fluor	Target	Content	Sample	Cq
	A01	SYBR	Act	Unkn	Control	27.2288
	A02	SYBR	Act	Unkn	Control	27.2702
	A03	SYBR	Act	Unkn	Control	27.5205
	A04	SYBR	atpase2	Unkn	Control	26.4219
	A05	SYBR	atpase2	Unkn	Control	26.6057
	A06	SYBR	atpase2	Unkn	Control	26.3879
	A07	SYBR	Act	Unkn	Control	27.6431
	A08	SYBR	Act	Unkn	Control	28.8432
	A09	SYBR	Act	Unkn	Control	28.608
	A10	SYBR	atpase2	Unkn	Control	27.0029
	A11	SYBR	atpase2	Unkn	Control	27.2292
	A12	SYBR	atpase2	Unkn	Control	27.9078
	B01	SYBR	Act	Unkn	Control	27.1004
	B02	SYBR	Act	Unkn	Control	27.2192
	B03	SYBR	Act	Unkn	Control	28.3991
	B04	SYBR	atpase2	Unkn	Control	26.2897
	B05	SYBR	atpase2	Unkn	Control	26.3296
	B06	SYBR	atpase2	Unkn	Control	26.3795
	B07	SYBR	Act	Unkn	Si	29.4998
	B08	SYBR	Act	Unkn	Si	29.5529
	B09	SYBR	Act	Unkn	Si	29.4086
	B10	SYBR	atpase2	Unkn	Si	24.9414
	B11	SYBR	atpase2	Unkn	Si	26.3274
	B12	SYBR	atpase2	Unkn	Si	25.2739
	C01	SYBR	Act	Unkn	Si	40.6894
	C02	SYBR	Act	Unkn	Si	40.6894
	C03	SYBR	Act	Unkn	Si
	C04	SYBR	atpase2	Unkn	Si	37.1555
	C05	SYBR	atpase2	Unkn	Si	36.941
	C06	SYBR	atpase2	Unkn	Si	36.856
	C07	SYBR	Act	Unkn	Si	29.5366
	C08	SYBR	Act	Unkn	Si	29.4062
	C09	SYBR	Act	Unkn	Si	29.1129
	C10	SYBR	atpase2	Unkn	Si	24.4755
	C11	SYBR	atpase2	Unkn	Si	26.4755
	C12	SYBR	atpase2	Unkn	Si	25.7328
	D01	SYBR	Act	Unkn	Foliar Si	29.911
	D02	SYBR	Act	Unkn	Foliar Si	29.8748
	D03	SYBR	Act	Unkn	Foliar Si	29.9436
	D04	SYBR	atpase2	Unkn	Foliar Si	25.6664
	D05	SYBR	atpase2	Unkn	Foliar Si	25.6862
	D06	SYBR	atpase2	Unkn	Foliar Si	25.7672
	D07	SYBR	Act	Unkn	Foliar Si	29.18
	D08	SYBR	Act	Unkn	Foliar Si	29.8839
	D09	SYBR	Act	Unkn	Foliar Si	29.7901
	D10	SYBR	atpase2	Unkn	Foliar Si	25.0668
	D11	SYBR	atpase2	Unkn	Foliar Si	25.575
	D12	SYBR	atpase2	Unkn	Foliar Si	26.4131
	E01	SYBR	Act	Unkn	Foliar Si	29.749
	E02	SYBR	Act	Unkn	Foliar Si	29.4102
	E03	SYBR	Act	Unkn	Foliar Si	29.4684
	E04	SYBR	atpase2	Unkn	Foliar Si	25.8689
	E05	SYBR	atpase2	Unkn	Foliar Si	25.0884
	E06	SYBR	atpase2	Unkn	Foliar Si	26.1314
	E07	SYBR	Act	Unkn	NaCl	29.1755
	E08	SYBR	Act	Unkn	NaCl	28.073
	E09	SYBR	Act	Unkn	NaCl	29.1526
	E10	SYBR	atpase2	Unkn	NaCl	23.8585
	E11	SYBR	atpase2	Unkn	NaCl	23.2287
	E12	SYBR	atpase2	Unkn	NaCl	23.8744
	F01	SYBR	Act	Unkn	NaCl	29.183
	F02	SYBR	Act	Unkn	NaCl	29.4665
	F03	SYBR	Act	Unkn	NaCl	29.0845
	F04	SYBR	atpase2	Unkn	NaCl	23.6571
	F05	SYBR	atpase2	Unkn	NaCl	23.8013
	F06	SYBR	atpase2	Unkn	NaCl	24.5021
	F07	SYBR	Act	Unkn	NaCl	30.5955
	F08	SYBR	Act	Unkn	NaCl	28.5556
	F09	SYBR	Act	Unkn	NaCl	28.3894
	F10	SYBR	atpase2	Unkn	NaCl	23.3993
	F11	SYBR	atpase2	Unkn	NaCl	23.4401
	F12	SYBR	atpase2	Unkn	NaCl	24.761
	G01	SYBR	Act	Unkn	NaCl+Si	36.953
	G02	SYBR	Act	Unkn	NaCl+Si	29.5623
	G03	SYBR	Act	Unkn	NaCl+Si	28.8411
	G04	SYBR	atpase2	Unkn	NaCl+Si	26.6552
	G05	SYBR	atpase2	Unkn	NaCl+Si	26.8271
	G06	SYBR	atpase2	Unkn	NaCl+Si	27.2574
	G07	SYBR	Act	Unkn	NaCl+Si	35.219
	G08	SYBR	Act	Unkn	NaCl+Si	29.2526
	G09	SYBR	Act	Unkn	NaCl+Si	29.8777
	G10	SYBR	atpase2	Unkn	NaCl+Si	26.3721
	G11	SYBR	atpase2	Unkn	NaCl+Si	26.5031
	G12	SYBR	atpase2	Unkn	NaCl+Si	26.8014
	H01	SYBR	Act	Unkn	NaCl+Si	35.075
	H02	SYBR	Act	Unkn	NaCl+Si	29.3031
	H03	SYBR	Act	Unkn	NaCl+Si	29.4418
	H04	SYBR	atpase2	Unkn	NaCl+Si	26.8542
	H05	SYBR	atpase2	Unkn	NaCl+Si	26.6352
	H06	SYBR	atpase2	Unkn	NaCl+Si	26.7568
	H07	SYBR	Act	Unkn	NaCl+Foliar Si	29.303
	H08	SYBR	Act	Unkn	NaCl+Foliar Si	33.9763
	H10	SYBR	Act	Unkn	NaCl+Foliar Si	28.5378
	H11	SYBR	atpase2	Unkn	NaCl+Foliar Si	26.6535
	H12	SYBR	atpase2	Unkn	NaCl+Foliar Si	25.2092
	A01	SYBR	atpase2	Unkn	NaCl+Foliar Si	26.2759
	A02	SYBR	Act	Unkn	NaCl+Foliar Si	28.2726
	A03	SYBR	Act	Unkn	NaCl+Foliar Si	28.4989
	A04	SYBR	Act	Unkn	NaCl+Foliar Si	32.9763
	A05	SYBR	atpase2	Unkn	NaCl+Foliar Si	25.1965
	A06	SYBR	atpase2	Unkn	NaCl+Foliar Si	25.3679
	A07	SYBR	atpase2	Unkn	NaCl+Foliar Si	25.9553
	A08	SYBR	Act	Unkn	NaCl+Foliar Si	33.2161
	A09	SYBR	Act	Unkn	NaCl+Foliar Si	29.7132
	A10	SYBR	Act	Unkn	NaCl+Foliar Si	28.9189
	A11	SYBR	atpase2	Unkn	NaCl+Foliar Si	26.1388
	A12	SYBR	atpase2	Unkn	NaCl+Foliar Si	26.1985
	B01	SYBR	atpase2	Unkn	NaCl+Foliar Si	27.2758
	B02	SYBR	Act	Unkn	Control	28.0925
	B03	SYBR	Act	Unkn	Control	28.1639
	B04	SYBR	Act	Unkn	Control	28.4886
	B05	SYBR	atpase2	Unkn	Control	26.9086
	B06	SYBR	atpase2	Unkn	Control	26.6119
	B07	SYBR	atpase2	Unkn	Control	27.8193
	B08	SYBR	Act	Unkn	Control	27.4985
	B09	SYBR	Act	Unkn	Control	27.8781
	B10	SYBR	Act	Unkn	Control
	B11	SYBR	atpase2	Unkn	Control	26.9945
	B12	SYBR	atpase2	Unkn	Control	26.492
	C01	SYBR	atpase2	Unkn	Control	26.9593
	C02	SYBR	Act	Unkn	Control	29.1327
	C03	SYBR	Act	Unkn	Control	29.322
	C04	SYBR	Act	Unkn	Control	22.8119
	C05	SYBR	atpase2	Unkn	Control	26.1346
	C06	SYBR	atpase2	Unkn	Control	26.6718
	C07	SYBR	atpase2	Unkn	Control	26.1638
	C08	SYBR	Act	Unkn	Si	31.7433
	C09	SYBR	Act	Unkn	Si	31.0544
	C10	SYBR	Act	Unkn	Si
	C11	SYBR	atpase2	Unkn	Si	26.4406
	C12	SYBR	atpase2	Unkn	Si	26.6973
	D01	SYBR	atpase2	Unkn	Si	31.1247
	D02	SYBR	Act	Unkn	Si	29.5414
	D03	SYBR	Act	Unkn	Si	29.8339
	D04	SYBR	Act	Unkn	Si	28.933
	D05	SYBR	atpase2	Unkn	Si	26.4023
	D06	SYBR	atpase2	Unkn	Si	26.1384
	D07	SYBR	atpase2	Unkn	Si	26.591
	D08	SYBR	Act	Unkn	Si	31.5784
	D09	SYBR	Act	Unkn	Si	28.2194
	D10	SYBR	Act	Unkn	Si	28.2194
	D11	SYBR	atpase2	Unkn	Si	25.8374
	D12	SYBR	atpase2	Unkn	Si	25.9439
	E01	SYBR	atpase2	Unkn	Si	26.2846
	E02	SYBR	Act	Unkn	Foliar Si	29.2774
	E03	SYBR	Act	Unkn	Foliar Si	29.1118
	E04	SYBR	Act	Unkn	Foliar Si	29.0021
	E05	SYBR	atpase2	Unkn	Foliar Si	27.7083
	E06	SYBR	atpase2	Unkn	Foliar Si	25.4023
	E07	SYBR	atpase2	Unkn	Foliar Si	24.6733
	E08	SYBR	Act	Unkn	Foliar Si	29.797
	E09	SYBR	Act	Unkn	Foliar Si
	E10	SYBR	Act	Unkn	Foliar Si
	E11	SYBR	atpase2	Unkn	Foliar Si	24.069
	E12	SYBR	atpase2	Unkn	Foliar Si	29.8191
	F01	SYBR	atpase2	Unkn	Foliar Si
	F02	SYBR	Act	Unkn	Foliar Si	29.8881
	F03	SYBR	Act	Unkn	Foliar Si	29.5945
	F04	SYBR	Act	Unkn	Foliar Si	29.8298
	F05	SYBR	atpase2	Unkn	Foliar Si	26.875
	F06	SYBR	atpase2	Unkn	Foliar Si	26.4056
	F07	SYBR	atpase2	Unkn	Foliar Si	26.7567
	F08	SYBR	Act	Unkn	NaCl	31.0736
	F09	SYBR	Act	Unkn	NaCl	31.6145
	F10	SYBR	Act	Unkn	NaCl	31.3807
	F11	SYBR	atpase2	Unkn	NaCl	23.0944
	F12	SYBR	atpase2	Unkn	NaCl	34.087
	G01	SYBR	atpase2	Unkn	NaCl	23.3439
	G02	SYBR	Act	Unkn	NaCl	30.8736
	G03	SYBR	Act	Unkn	NaCl	31.2081
	G04	SYBR	Act	Unkn	NaCl	31.1084
	G05	SYBR	atpase2	Unkn	NaCl	23.3478
	G06	SYBR	atpase2	Unkn	NaCl	23.4681
	G07	SYBR	atpase2	Unkn	NaCl	32.4952
	G08	SYBR	Act	Unkn	NaCl	31.8712
	G09	SYBR	Act	Unkn	NaCl	31.5394
	G10	SYBR	Act	Unkn	NaCl	31.5549
	G11	SYBR	atpase2	Unkn	NaCl	25.1717
	G12	SYBR	atpase2	Unkn	NaCl	30.1717
	H01	SYBR	atpase2	Unkn	NaCl	25.6133
	H02	SYBR	Act	Unkn	NaCl+Si	30.9277
	H03	SYBR	Act	Unkn	NaCl+Si	31.0898
	H04	SYBR	Act	Unkn	NaCl+Si	31.2162
	H05	SYBR	atpase2	Unkn	NaCl+Si	26.1214
	H06	SYBR	atpase2	Unkn	NaCl+Si	26.1128
	H07	SYBR	atpase2	Unkn	NaCl+Si	28.4866
	H08	SYBR	Act	Unkn	NaCl+Si	31.0502
	H10	SYBR	Act	Unkn	NaCl+Si	31.1621
	H11	SYBR	Act	Unkn	NaCl+Si	31.0644
	H12	SYBR	atpase2	Unkn	NaCl+Si	27.1275
	A01	SYBR	atpase2	Unkn	NaCl+Si	27.1658
	A02	SYBR	atpase2	Unkn	NaCl+Si	26.2599
	A03	SYBR	Act	Unkn	NaCl+Si	31.4242
	A04	SYBR	Act	Unkn	NaCl+Si	31.6311
	A05	SYBR	Act	Unkn	NaCl+Si	31.2691
	A06	SYBR	atpase2	Unkn	NaCl+Si	27.2114
	A07	SYBR	atpase2	Unkn	NaCl+Si	27.2835
	A08	SYBR	atpase2	Unkn	NaCl+Si	27.4066
	A09	SYBR	Act	Unkn	NaCl+Foliar Si	32.8533
	A10	SYBR	Act	Unkn	NaCl+Foliar Si	32.8286
	A11	SYBR	Act	Unkn	NaCl+Foliar Si	32.4026
	A12	SYBR	atpase2	Unkn	NaCl+Foliar Si	37.1522
	B01	SYBR	atpase2	Unkn	NaCl+Foliar Si	24.5412
	B02	SYBR	atpase2	Unkn	NaCl+Foliar Si	24.0743
	B03	SYBR	Act	Unkn	NaCl+Foliar Si	32.087
	B04	SYBR	Act	Unkn	NaCl+Foliar Si	32.5656
	B05	SYBR	Act	Unkn	NaCl+Foliar Si	32.0549
	B06	SYBR	atpase2	Unkn	NaCl+Foliar Si	24.2035
	B07	SYBR	atpase2	Unkn	NaCl+Foliar Si	24.0875
	B08	SYBR	atpase2	Unkn	NaCl+Foliar Si	35.8332
	B09	SYBR	Act	Unkn	NaCl+Foliar Si	31.4214
	B10	SYBR	Act	Unkn	NaCl+Foliar Si	30.9822
	B11	SYBR	Act	Unkn	NaCl+Foliar Si	29.2246
	B12	SYBR	atpase2	Unkn	NaCl+Foliar Si	25.4876
	C01	SYBR	atpase2	Unkn	NaCl+Foliar Si	27.7797
	C02	SYBR	atpase2		NaCl+Foliar Si	27.8585
